# Supplementary material for: Comparing the 30-Day Mortality for Hip Fractures in Patients with and without COVID-19: An Updated Meta-Analysis
Source: J Pers Med. 2023 Apr 15;13(4):669. doi: 10.3390/jpm13040669 (PMC10142352; doi:10.3390/jpm13040669)
Supplement: Supplementary file 1 [file jpm-13-00669-s001.zip]

Archive with 1 entries (1 files):
- jpm-2260674-supplementary.pdf
